# Supplementary material for: Microstructural disruption of the right inferior fronto‐occipital and inferior longitudinal fasciculus contributes to WMH‐related cognitive impairment
Source: CNS Neurosci Ther. 2020 Jan 4;26(5):576–88. doi: 10.1111/cns.13283 (PMC7163793; doi:10.1111/cns.13283)
Supplement: Supplementary file 8 [file CNS-26-576-s008.xls]

## Sheet: Sheet1
Supplementary Table 1 Mean FA ( × 100) for HC, WMH-NC and WMH-MCI as well as their between-group comparisons
Index	Tract	Group			F	p	Post hoc analyses
		HC	WMH-NC	WMH-MCI			HC VS WMH-NC	HC VS WMH-MCI	WMH-NC VS WMH-MCI
1	ATR_L	42.3±3.00	39.7±2.17	39.9±2.40	5.828	0.005*	0.003*	0.007*	0.699
2	ATR_R	43.5±2.83	41.0±2.32	40.3±2.77	8.177	0.001*	0.004*	0.001*	0.495
3	CST_L	60.4±2.96	60.6±2.20	60.1±3.66	0.097	0.908	--	--	--
4	CST_R	61.0±2.96	59.9±1.56	59.6±3.36	1.142	0.326	--	--	--
5	CC_L	45.4±4.43	44.7±5.12	44.9±4.23	0.005	0.995	--	--	--
6	CC_R	41.6±3.65	40.1±4.25	42.6±3.66	1.103	0.339	--	--	--
7	Forceps major	56.8±3.45	55.8±3.95	53.8±4.90	2.698	0.076	--	--	--
8	Forceps minor	50.5±2.81	47.9±2.56	47.5±3.39	4.558	0.015*	0.042*	0.005*	0.458
9	IFOF_L	44.2±2.09	42.7±3.70	41.6±2.90	3.86	0.027*	0.29	0.008*	0.114
10	IFOF_R	45.2±3.06	43.4±2.66	42.3±3.09	4.149	0.021*	0.148	0.006*	0.191
11	ILF_L	43.1±2.54	42.2±3.21	40.7±3.33	3.48	0.037*	0.447	0.013*	0.089
12	ILF_R	39.8±3.03	40.2±3.73	38.7±3.72	1.82	0.171	--	--	--
13	SLF_L	44.2±3.09	42.3±2.83	41.9±3.79	2.469	0.094	--	--	--
14	SLF_R	44.5±3.88	44.7±3.48	44.7±3.98	0.076	0.927	--	--	--
15	UF_L	39.8±3.02	38.4±3.16	39.3±2.41	1.353	0.267	--	--	--
16	UF_R	39.2±2.68	38.7±3.11	37.8±2.09	1.948	0.152	--	--	--
Values are presented as the mean ± standard deviation (SD)
* indicates a statistical difference between groups, p < 0.05
Abbreviation: HC, health control; NC, nomal cognition; MCI, mild cognitive impairment; WMH, white matter hyperintensities; FA, fractional anisotropy; ATR_L, left anterior thalamic radiation; ATR_R, right anterior thalamic radiation; CST_L, left corticospinal tract; CST_R, right corticospinal tract; CC_L, left cingulum cingulate; CC_R, right cingulum cingulate; IFOF_L, left inferior fronto-occipit…
