# Supplementary material for: Microstructural disruption of the right inferior fronto‐occipital and inferior longitudinal fasciculus contributes to WMH‐related cognitive impairment
Source: CNS Neurosci Ther. 2020 Jan 4;26(5):576–88. doi: 10.1111/cns.13283 (PMC7163793; doi:10.1111/cns.13283)
Supplement: Supplementary file 9 [file CNS-26-576-s009.xls]

## Sheet: Sheet1
Supplementary Table 2 Mean MD ( × 100) for HC, WMH-NC and WMH-MCI as well as their between-group comparisons
Index	Tract	Group			F	p	Post hoc analyses
		HC	WMH-NC	WMH-MCI			HC VS WMH-NC	HC VS WMH-MCI	WMH-NC VS WMH-MCI
1	ATR_L	72.4±2.44	79.1±3.64	78.6±5.02	15.597	<0.001*	<0.001*	<0.001*	0.858
2	ATR_R	72.6±1.93	77.1±4.06	80.1±5.52	16.018	<0.001*	0.006*	<0.001*	0.011*
3	CST_L	72.6±2.12	74.5±2.90	75.2±2.69	3.91	0.026*	0.118	0.007*	0.274
4	CST_R	72.8±1.94	75.1±1.53	75.9±3.30	7.148	0.002*	0.018*	<0.001*	0.254
5	CC_L	76.8±2.55	79.6±4.50	79.2±2.74	3.108	0.052	--	--	--
6	CC_R	74.9±1.78	77.2±3.14	78.1±2.39	8.524	0.001*	0.014*	<0.001*	0.162
7	Forceps major	90.2±5.70	93.9±6.72	94.4±8.77	1.867	0.164	--	--	--
8	Forceps minor	78.0±4.17	82.3±4.02	83.1±3.92	8.641	0.001*	0.006*	<0.001*	0.302
9	IFOF_L	79.2±2.12	85.3±4.81	85.1±4.19	14.425	<0.001*	<0.001*	<0.001*	0.795
10	IFOF_R	79.4±2.37	83.2±2.52	85.3±3.83	20.187	<0.001*	0.001*	<0.001*	0.008*
11	ILF_L	80.3±2.57	83.6±2.11	84.7±4.59	7.977	0.001*	0.018*	<0.001*	0.17
12	ILF_R	79.1±2.66	81.5±2.60	83.6±3.53	13.374	<0.001*	0.014*	<0.001*	0.016*
13	SLF_L	72.4±2.73	76.1±2.73	76.6±5.02	6.976	0.002*	0.009*	0.001*	0.043*
14	SLF_R	72.8±2.25	76.3±2.79	77.2±3.87	11.119	<0.001*	0.002*	<0.001*	0.266
15	UF_L	78.6±2.56	81.4±4.34	80.1±2.24	2.491	0.092	--	--	--
16	UF_R	78.3±2.36	81.0±3.12	81.0±2.32	6.254	0.003*	0.008*	0.002*	0.699
Values are presented as the mean ± standard deviation (SD)
* indicates a statistical difference between groups, p < 0.05
Abbreviation: HC, health control; NC, nomal cognition; MCI, mild cognitive impairment; WMH, white matter hyperintensities; MD, mean diffusivity; ATR_L, left anterior thalamic radiation; ATR_R, right anterior thalamic radiation; CST_L, left corticospinal tract; CST_R, right corticospinal tract; CC_L, left cingulum cingulate; CC_R, right cingulum cingulate; IFOF_L, left inferior fronto-occipital fa…
