# Supplementary material for: Microstructural disruption of the right inferior fronto‐occipital and inferior longitudinal fasciculus contributes to WMH‐related cognitive impairment
Source: CNS Neurosci Ther. 2020 Jan 4;26(5):576–88. doi: 10.1111/cns.13283 (PMC7163793; doi:10.1111/cns.13283)
Supplement: Supplementary file 10 [file CNS-26-576-s010.xls]

## Sheet: Sheet1
Supplementary Table 3 The location of tract segments showing significant group differences in the diffusion measures (FA, MD, AD, and RD) ( × 100) between HC, WMH-NC and WMH-MCI
Diffusion measures / WM tracts		Location	Group			F	p	Post hoc analyses
			HC	WMH-NC	WMH-MCI			HC VS WMH-NC	HC VS WMH-MCI	WMH-NC VS WMH-MCI
FA
--		--	--	--	--	--	--	--	--	--
MD
ATR_L		n1-17	76.0±6.58	91.7±8.37	90.0±10.84	15.792	<0.001*	<0.001*	<0.001*	0.593
		n19-21	72.0±4.16	81.1±6.10	81.3±8.15	10.81	<0.001*	<0.001*	<0.001*	0.878
		n39-52	72.8±2.32	80.4±4.53	81.6±7.06	15.427	<0.001*	<0.001*	<0.001*	0.321
ATR_R		n1-21	73.7±4.10	83.8±8.74	90.5±11.55	17.887	<0.001*	0.004*	<0.001*	0.008*
		n23-30	71.9±3.61	79.2±5.40	82.6±9.81	10.825	<0.001*	0.007*	<0.001*	0.105
CST_L		n73-75	68.7±2.37	73.8±4.23	74.9±5.34	10.378	<0.001*	0.003*	<0.001*	0.249
		n77-100	70.2±1.78	74.5±2.41	75.0±3.01	21.29	<0.001*	<0.001*	<0.001*	0.329
CST_R		n66-100	70.5±1.71	74.4±1.91	76.0±3.51	23.134	<0.001*	<0.001*	<0.001*	0.021*
Forceps minor		n12-24	75.0±3.79	80.3±4.15	81.1±4.43	12.517	<0.001*	<0.001*	<0.001*	0.321
IFOF_L		n32-37	81.6±3.08	86.8±3.87	88.0±4.52	12.834	<0.001*	0.001*	<0.001*	0.255
IFOF_R		n82-87	70.2±3.06	74.1±3.35	79.0±7.34	13.729	<0.001*	0.097	<0.001*	0.002*
		n93-100	71.6±3.82	77.1±5.11	79.8±5.23	14.31	<0.001*	0.003*	<0.001*	0.049*
ILF_R		n26-58	78.3±2.80	80.3±2.26	84.3±4.18	20.469	<0.001*	0.039*	<0.001*	<0.001*
SLF_R		n81-100	72.1±2.41	76.5±3.77	76.4±3.63	11.775	<0.001*	<0.001*	<0.001*	0.872
AD
ATR_L		n2-14	106±8.72	125±11.75	124±14.35	13.07	<0.001*	<0.001*	<0.001*	0.836
		n43-45	117±5.44	125±7.44	127±9.18	10.508	<0.001*	0.004*	<0.001*	0.198
ATR_R		n2-15	103±7.54	115±12.49	123±16.03	12.788	<0.001*	0.012*	<0.001*	0.025*
CC_R		n24-30	114±6.06	119±6.04	124±7.05	15.259	<0.001*	0.004*	<0.001*	0.023*
IFOF_R		n84-86	106±4.45	110±4.84	116±8.38	11.473	<0.001*	0.192	<0.001*	0.002*
RD
ATR_L		n1-12	62.5±7.69	78.8±8.31	76.3±11.18	14.563	<0.001*	<0.001*	<0.001*	0.38
		n42-51	51.1±3.51	58.2±4.70	59.7±7.10	12.899	<0.001*	<0.001*	<0.001*	0.355
ATR_R		n1-19	59.6±4.36	69.4±8.76	76.5±11.11	18.466	<0.001*	0.004*	<0.001*	0.006*
		n44-49	51.3±3.81	57.2±4.21	59.4±7.48	10.808	<0.001*	0.003*	<0.001*	0.225
CST_L		n23-26	49.2±4.41	53.6±2.80	55.0±4.19	11.867	<0.001*	0.001*	<0.001*	0.26
CST_R		n93-100	50.6±2.35	54.4±2.95	55.7±4.36	11.709	<0.001*	0.002*	<0.001*	0.178
IFOF_R		n92-94	50.1±5.87	53.8±5.57	59.5±7.03	10.94	<0.001*	0.101	<0.001*	0.007*
ILF_R		n32-50	57.2±4.27	59.9±5.08	64.4±5.53	13.283	<0.001*	0.030*	<0.001*	0.008*
Values are presented as the mean ± standard deviation (SD)
* indicates a statistical difference between groups, p < 0.05
Abbreviation: WM, white matter; HC, health control; NC, nomal cognition; MCI, mild cognitive impairment; WMH, white matter hyperintensities; FA, fractional anisotropy; MD, mean diffusivity; AD, axial diffusivity; RD, radial diffusivity; ATR_L, left anterior thalamic radiation; ATR_R, right anterior thalamic radiation; CST_L, left corticospinal tract; CST_R, right corticospinal tract; CC_R, right …
