# Supplementary material for: Microstructural disruption of the right inferior fronto‐occipital and inferior longitudinal fasciculus contributes to WMH‐related cognitive impairment
Source: CNS Neurosci Ther. 2020 Jan 4;26(5):576–88. doi: 10.1111/cns.13283 (PMC7163793; doi:10.1111/cns.13283)
Supplement: Supplementary file 11 [file CNS-26-576-s011.xls]

## Sheet: Sheet1
Supplementary Table 4 Mean AD ( × 100) for HC, WMH-NC and WMH-MCI as well as their between-group comparisons
Index	Tract	Group			F	p	Post hoc analyses
		HC	WMH-NC	WMH-MCI			HC VS WMH-NC	HC VS WMH-MCI	WMH-NC VS WMH-MCI
1	ATR_L	109±4.21	116±4.13	115±6.90	8.152	0.001*	0.001*	0.001*	0.94
2	ATR_R	111±3.84	115±4.73	118±7.15	8.816	<0.001*	0.119	<0.001*	0.017*
3	CST_L	130±4.09	134±4.51	134±5.04	2.776	0.071	--	--	--
4	CST_R	131±3.68	134±3.14	135±5.64	2.645	0.08	--	--	--
5	CC_L	118±4.95	122±4.29	122±4.50	3.892	0.026*	0.019*	0.019*	0.913
6	CC_R	111±3.29	114±3.91	117±5.46	11.084	<0.001*	0.035*	<0.001*	0.02*
7	Forceps major	157±7.25	162±8.34	159±10.15	1.435	0.246	--	--	--
8	Forceps minor	129±6.34	132±5.55	133±3.59	3.438	0.039*	0.06	0.015*	0.624
9	IFOF_L	121±3.93	128±5.49	127±6.35	8.11	0.001*	<0.001*	0.004*	<0.001*
10	IFOF_R	122±4.11	126±3.22	128±5.42	7.601	0.001*	0.034*	<0.001*	0.116
11	ILF_L	122±4.60	126±4.81	125±5.44	2.401	0.1	--	--	--
12	ILF_R	115±5.17	119±4.16	121±5.48	5.253	0.008*	0.052	0.002*	0.269
13	SLF_L	108±4.81	113±4.95	113±8.06	2.669	0.078	--	--	--
14	SLF_R	110±5.27	116±3.69	117±6.31	9.952	<0.001*	0.001*	<0.001*	0.533
15	UF_L	115±4.02	118±4.37	117±3.66	0.706	0.498	--	--	--
16	UF_R	115±4.45	118±4.54	116±3.49	1.822	0.171	--	--	--
Values are presented as the mean ± standard deviation (SD)
* indicates a statistical difference between groups, p < 0.05
Abbreviation: HC, health control; NC, nomal cognition; MCI, mild cognitive impairment; WMH, white matter hyperintensities; AD, axial diffusivity; ATR_L, left anterior thalamic radiation; ATR_R, right anterior thalamic radiation; CST_L, left corticospinal tract; CST_R, right corticospinal tract; CC_L, left cingulum cingulate; CC_R, right cingulum cingulate; IFOF_L, left inferior fronto-occipital f…
