# Supplementary material for: Microstructural disruption of the right inferior fronto‐occipital and inferior longitudinal fasciculus contributes to WMH‐related cognitive impairment
Source: CNS Neurosci Ther. 2020 Jan 4;26(5):576–88. doi: 10.1111/cns.13283 (PMC7163793; doi:10.1111/cns.13283)
Supplement: Supplementary file 12 [file CNS-26-576-s012.xls]

## Sheet: Sheet1
Supplementary Table 5 Mean RD ( × 100) for HC, WMH-NC and WMH-MCI as well as their between-group comparisons
Index	Tract	Group			F	p	Post hoc analyses
		HC	WMH-NC	WMH-MCI			HC VS WMH-NC	HC VS WMH-MCI	WMH-NC VS WMH-MCI
1	ATR_L	54.3±2.71	60.7±3.76	60.3±4.50	15.366	<0.001*	<0.001*	<0.001*	0.837
2	ATR_R	53.6±2.22	58.4±4.05	61.2±5.24	16.945	<0.001*	0.002*	<0.001*	0.022*
3	CST_L	43.8±2.81	44.9±2.75	45.7±3.47	1.562	0.218	--	--	--
4	CST_R	43.5±2.76	45.8±1.52	46.5±3.58	4.61	0.014*	0.042*	0.004*	0.446
5	CC_L	56.1±3.94	58.5±6.16	57.9±4.04	0.7	0.501	--	--	--
6	CC_R	56.6±3.28	58.8±4.42	58.5±2.97	1.185	0.313	--	--	--
7	Forceps major	56.9±5.96	59.9±7.00	61.9±9.16	2.211	0.119	--	--	--
8	Forceps minor	52.6±4.00	57.2±4.03	58.2±4.78	8.606	0.001*	0.008*	<0.001*	0.258
9	IFOF_L	58.4±2.21	63.8±5.27	64.4±4.19	11.97	<0.001*	<0.001*	<0.001*	0.301
10	IFOF_R	58.0±3.11	61.9±3.13	64.1±4.22	14.784	<0.001*	0.007*	<0.001*	0.018*
11	ILF_L	59.7±2.73	62.5±2.74	64.5±5.06	7.969	0.001*	0.07	<0.001*	0.048*
12	ILF_R	60.9±2.99	62.5±3.59	65.0±4.04	9.456	<0.001*	0.071	<0.001*	0.022*
13	SLF_L	54.3±2.84	57.7±2.34	58.5±4.68	7.467	0.001*	0.012*	<0.001*	0.307
14	SLF_R	54.3±2.84	56.5±3.61	57.4±4.28	3.548	0.035*	0.111	0.011*	0.355
15	UF_L	60.3±3.12	63.2±4.85	61.8±2.53	2.403	0.099	--	--	--
16	UF_R	60.1±2.51	62.5±3.44	63.2±2.50	6.415	0.003*	0.201	0.001*	0.316
Values are presented as the mean ± standard deviation (SD)
* indicates a statistical difference between groups, p < 0.05
Abbreviation: HC, health control; NC, nomal cognition; MCI, mild cognitive impairment; WMH, white matter hyperintensities; RD, radial diffusivity; ATR_L, left anterior thalamic radiation; ATR_R, right anterior thalamic radiation; CST_L, left corticospinal tract; CST_R, right corticospinal tract; CC_L, left cingulum cingulate; CC_R, right cingulum cingulate; IFOF_L, left inferior fronto-occipital …
